# Supplementary material for: A method to measure the partitioning coefficient of volatile organic compounds in nanoparticles
Source: MethodsX. 2020 Aug 22;7:101041. doi: 10.1016/j.mex.2020.101041 (PMC7476312; doi:10.1016/j.mex.2020.101041)
Supplement: Supplementary file 1 [file mmc1.zip]

Archive with 1 entries (1 files):
- MethodX.LabView.vi
